# Supplementary material for: Exploring perception and attitude of nursing students towards interprofessional education in Saudi Arabia
Source: PLoS One. 2024 Oct 4;19(10):e0311570. doi: 10.1371/journal.pone.0311570 (PMC11452034; doi:10.1371/journal.pone.0311570)
Supplement: S2 Raw data — (XLSX) [file pone.0311570.s002.xlsx]

## Sheet: Form Responses 1
	Research raw data
Timestamp	Serial no.	Age (Years)	Academic year	V1- Learning with other students will help me become a more effective member of a health care team	V2- Patients would ultimately benefit if health-care students worked together to solve patient problems	V3- Shared learning with other health-care students will increase my ability to understand clinical problems	V4- Learning with health-care students before qualification would improve relationships after qualification	V5- Communication skills should be learned with other health-care students	V6- Shared learning will help me to think positively about other professionals	V7- For small group learning to work, students need to trust and respect each other	V8-Team-working skills are essential for all health care students to learn	V9- Shared learning will help me to understand my own limitations	V10- I don't want to waste my time learning with other health care students	V11- It is not necessary for undergraduate health-care students to learn together	V12- Clinical problem-solving skills can only be learned with students from my own department	V13- Shared learning with other health-care students will help me to communicate better with patients and other professionals	V14- I would welcome the opportunity to work on small-group projects with other health-care students	V15- Shared learning will help to clarify the nature of patient problems	V16- Shared learning before qualification will help me become a better team worker	V17- The function of nurses and therapists is mainly to provide support for doctors	V18- I'm not sure what my professional role will be	V19- I have to acquire much more knowledge and skills than other health-care students
2023-10-08 13:36:10	1	19 - 21	3rd	Strongly Disagree	Strongly agree	Strongly agree	Strongly agree	Agree	Agree	Strongly agree	Agree	Strongly agree	Disagree	Disagree	Neutral	Neutral	Neutral	Neutral	Neutral	Agree	Agree	Agree
2021-11-24 00:10:17	2	19 - 21	3rd	Agree	Strongly agree	Strongly agree	Neutral	Agree	Strongly agree	Strongly agree	Strongly agree	Strongly agree	Neutral	Disagree	Disagree	Strongly agree	Neutral	Agree	Agree	Disagree	Disagree	Agree
2021-11-24 00:13:20	3	19 - 21	3rd	Neutral	Neutral	Neutral	Neutral	Neutral	Neutral	Neutral	Neutral	Neutral	Neutral	Neutral	Neutral	Neutral	Neutral	Neutral	Agree	Disagree	Disagree	Disagree
2021-11-24 00:21:18	4	19 - 21	3rd	Neutral	Disagree	Neutral	Disagree	Strongly agree	Strongly disagree	Strongly disagree	Disagree	Strongly disagree	Disagree	Strongly agree	Strongly disagree	Strongly disagree	Strongly disagree	Strongly disagree	Strongly agree	Disagree	Strongly agree	Disagree
2021-11-24 00:28:54	5	19 - 21	3rd	Agree	Strongly agree	Strongly agree	Strongly agree	Neutral	Agree	Agree	Agree	Neutral	Agree	Strongly agree	Neutral	Disagree	Neutral	Agree	Strongly agree	Strongly agree	Strongly agree	Strongly agree
2021-11-24 04:13:57	6	19 - 21	3rd	Strongly agree	Agree	Strongly agree	Strongly agree	Strongly agree	Strongly agree	Strongly agree	Strongly agree	Strongly agree	Strongly disagree	Strongly disagree	Disagree	Strongly agree	Strongly agree	Strongly agree	Strongly agree	Strongly agree	Disagree	Strongly agree
2021-11-24 05:00:10	7	19 - 21	3rd	Strongly agree	Neutral	Strongly agree	Neutral	Strongly agree	Agree	Strongly agree	Strongly agree	Agree	Disagree	Disagree	Agree	Neutral	Agree	Agree	Strongly agree	Agree	Disagree	Agree
2021-11-24 06:24:20	8	19 - 21	3rd	Neutral	Neutral	Neutral	Neutral	Neutral	Neutral	Neutral	Neutral	Neutral	Neutral	Neutral	Neutral	Neutral	Neutral	Neutral	Neutral	Neutral	Neutral	Neutral
2021-11-24 06:25:34	9	19 - 21	3rd	Strongly Disagree	Strongly disagree	Strongly disagree	Strongly disagree	Agree	Strongly disagree	Strongly disagree	Strongly disagree	Agree	Disagree	Disagree	Disagree	Strongly disagree	Agree	Strongly disagree	Agree	Disagree	Disagree	Agree
2021-11-24 06:27:35	10	19 - 21	3rd	Strongly agree	Strongly agree	Strongly agree	Agree	Agree	Neutral	Strongly agree	Agree	Agree	Disagree	Strongly disagree	Strongly disagree	Strongly agree	Agree	Strongly agree	Strongly agree	Disagree	Strongly disagree	Neutral
2021-11-24 06:42:01	11	19 - 21	3rd	Agree	Disagree	Disagree	Agree	Strongly agree	Strongly agree	Disagree	Strongly disagree	Strongly disagree	Agree	Strongly agree	Strongly disagree	Neutral	Neutral	Strongly agree	Strongly agree	Disagree	Neutral	Agree
2021-11-24 14:33:01	12	19 - 21	3rd	Agree	Strongly agree	Agree	Agree	Neutral	Agree	Strongly agree	Strongly agree	Neutral	Disagree	Disagree	Agree	Agree	Neutral	Agree	Strongly agree	Agree	Disagree	Strongly agree
2021-11-25 03:13:37	13	19 - 21	3rd	Neutral	Neutral	Strongly agree	Strongly agree	Strongly agree	Strongly agree	Strongly agree	Strongly agree	Strongly agree	Neutral	Strongly agree	Strongly agree	Strongly agree	Strongly agree	Strongly agree	Strongly agree	Disagree	Strongly disagree	Neutral
2021-12-14 13:18:01	14	19 - 21	3rd	Strongly Disagree	Strongly disagree	Strongly disagree	Strongly disagree	Strongly disagree	Strongly disagree	Strongly disagree	Disagree	Neutral	Strongly agree	Agree	Neutral	Disagree	Disagree	Neutral	Disagree	Disagree	Strongly agree	Strongly agree
2021-12-14 13:30:17	15	19 - 21	3rd	Disagree	Neutral	Agree	Disagree	Disagree	Agree	Agree	Agree	Agree	Disagree	Disagree	Neutral	Neutral	Neutral	Neutral	Neutral	Neutral	Neutral	Neutral
2021-12-14 13:31:47	16	19 - 21	3rd	Neutral	Strongly agree	Strongly agree	Agree	Agree	Agree	Strongly agree	Strongly agree	Strongly agree	Strongly disagree	Strongly disagree	Strongly disagree	Strongly agree	Strongly agree	Strongly agree	Strongly agree	Disagree	Disagree	Neutral
2021-12-14 13:38:46	17	19 - 21	3rd	Disagree	Strongly disagree	Agree	Agree	Agree	Neutral	Strongly agree	Strongly agree	Neutral	Strongly agree	Strongly agree	Strongly disagree	Disagree	Agree	Strongly disagree	Disagree	Strongly disagree	Strongly disagree	Strongly agree
2021-12-14 18:40:13	18	19 - 21	3rd	Strongly agree	Strongly agree	Strongly agree	Strongly agree	Strongly agree	Strongly agree	Strongly agree	Strongly agree	Strongly agree	Strongly disagree	Strongly disagree	Disagree	Strongly agree	Strongly agree	Strongly agree	Strongly agree	Strongly agree	Disagree	Strongly agree
2021-12-14 18:49:09	19	19 - 21	3rd	Agree	Agree	Agree	Agree	Agree	Agree	Agree	Agree	Disagree	Disagree	Disagree	Disagree	Agree	Agree	Agree	Agree	Neutral	Neutral	Agree
2021-12-14 19:08:13	20	19 - 21	3rd	Strongly agree	Strongly agree	Agree	Agree	Agree	Neutral	Strongly agree	Strongly agree	Agree	Disagree	Disagree	Neutral	Agree	Agree	Strongly agree	Neutral	Neutral	Neutral	Agree
2021-12-15 22:08:46	21	19 - 21	3rd	Strongly Disagree	Strongly disagree	Strongly disagree	Strongly disagree	Strongly disagree	Strongly disagree	Strongly disagree	Strongly disagree	Strongly disagree	Strongly disagree	Strongly disagree	Strongly disagree	Strongly disagree	Strongly disagree	Strongly disagree	Strongly disagree	Strongly disagree	Strongly disagree	Strongly disagree
2022-01-21 15:12:21	22	19 - 21	3rd	Neutral	Neutral	Agree	Agree	Agree	Agree	Agree	Agree	Agree	Disagree	Disagree	Disagree	Agree	Agree	Agree	Agree	Agree	Disagree	Strongly agree
2022-01-21 15:18:21	23	19 - 21	3rd	Agree	Agree	Strongly agree	Agree	Neutral	Neutral	Neutral	Strongly agree	Neutral	Strongly disagree	Strongly disagree	Agree	Agree	Neutral	Agree	Neutral	Neutral	Disagree	Neutral
2022-01-21 15:18:34	24	19 - 21	3rd	Neutral	Strongly agree	Strongly agree	Strongly agree	Strongly agree	Strongly agree	Strongly agree	Strongly agree	Strongly agree	Disagree	Strongly disagree	Disagree	Strongly agree	Strongly agree	Strongly agree	Strongly agree	Strongly agree	Neutral	Strongly agree
2022-01-21 15:24:20	25	19 - 21	3rd	Neutral	Neutral	Agree	Agree	Strongly agree	Strongly agree	Strongly agree	Agree	Strongly agree	Disagree	Disagree	Disagree	Disagree	Disagree	Neutral	Agree	Agree	Disagree	Neutral
2022-01-21 17:03:07	26	19 - 21	3rd	Strongly agree	Agree	Strongly agree	Strongly agree	Strongly agree	Agree	Strongly agree	Neutral	Strongly agree	Strongly disagree	Neutral	Disagree	Strongly agree	Strongly agree	Strongly agree	Strongly agree	Strongly agree	Disagree	Strongly agree
2022-01-21 17:33:29	27	19 - 21	3rd	Strongly agree	Agree	Strongly agree	Agree	Neutral	Neutral	Neutral	Strongly agree	Agree	Agree	Strongly agree	Strongly agree	Neutral	Agree	Agree	Agree	Strongly agree	Strongly agree	Strongly agree
2022-01-21 18:09:45	28	19 - 21	3rd	Agree	Disagree	Strongly agree	Agree	Neutral	Agree	Agree	Agree	Neutral	Neutral	Disagree	Disagree	Agree	Agree	Agree	Agree	Disagree	Disagree	Agree
2022-01-27 10:40:35	29	19 - 21	3rd	Strongly Disagree	Strongly disagree	Strongly disagree	Strongly disagree	Strongly disagree	Strongly disagree	Strongly disagree	Strongly disagree	Strongly disagree	Strongly disagree	Strongly disagree	Strongly disagree	Strongly disagree	Strongly disagree	Strongly disagree	Strongly disagree	Strongly disagree	Strongly disagree	Strongly disagree
2022-01-27 14:39:55	30	19 - 21	3rd	Disagree	Strongly disagree	Agree	Disagree	Agree	Disagree	Strongly agree	Strongly disagree	Disagree	Strongly agree	Disagree	Disagree	Agree	Strongly disagree	Strongly disagree	Strongly disagree	Strongly disagree	Disagree	Strongly agree
2022-01-29 14:20:07	31	19 - 21	3rd	Agree	Strongly agree	Strongly agree	Strongly agree	Neutral	Agree	Strongly agree	Agree	Strongly agree	Strongly disagree	Strongly disagree	Neutral	Strongly agree	Strongly agree	Strongly agree	Strongly agree	Disagree	Agree	Strongly agree
2022-01-29 17:40:57	32	19 - 21	3rd	Strongly agree	Strongly agree	Strongly agree	Agree	Strongly agree	Strongly agree	Strongly agree	Strongly agree	Agree	Disagree	Disagree	Neutral	Strongly agree	Strongly agree	Agree	Strongly agree	Disagree	Disagree	Strongly agree
2022-01-29 20:36:03	33	19 - 21	3rd	Agree	Agree	Agree	Agree	Agree	Strongly agree	Strongly agree	Strongly agree	Strongly agree	Strongly agree	Strongly disagree	Neutral	Neutral	Agree	Agree	Agree	Agree	Strongly disagree	Agree
2022-01-30 00:37:16	34	19 - 21	3rd	Strongly agree	Strongly agree	Agree	Strongly agree	Agree	Agree	Strongly agree	Strongly agree	Agree	Strongly disagree	Disagree	Neutral	Strongly agree	Agree	Agree	Agree	Neutral	Disagree	Strongly agree
2022-02-02 07:44:45	35	19 - 21	3rd	Strongly agree	Strongly agree	Strongly agree	Agree	Strongly agree	Neutral	Strongly agree	Agree	Strongly agree	Strongly agree	Strongly agree	Strongly agree	Agree	Neutral	Strongly agree	Strongly agree	Strongly agree	Neutral	Strongly agree
2022-02-02 07:46:16	36	19 - 21	3rd	Strongly agree	Strongly agree	Strongly agree	Strongly agree	Strongly agree	Strongly agree	Strongly agree	Strongly agree	Strongly agree	Strongly disagree	Strongly disagree	Strongly disagree	Strongly agree	Strongly agree	Strongly agree	Strongly agree	Disagree	Disagree	Neutral
2022-02-02 08:04:07	37	19 - 21	3rd	Agree	Agree	Agree	Agree	Agree	Strongly agree	Agree	Neutral	Neutral	Agree	Strongly disagree	Agree	Neutral	Agree	Neutral	Agree	Disagree	Disagree	Neutral
2022-02-02 09:32:36	38	19 - 21	3rd	Strongly agree	Strongly agree	Strongly agree	Strongly agree	Strongly agree	Strongly agree	Strongly agree	Strongly agree	Strongly agree	Strongly agree	Strongly agree	Strongly agree	Strongly agree	Strongly agree	Strongly agree	Strongly agree	Strongly agree	Strongly agree	Neutral
2022-02-02 10:19:32	39	19 - 21	3rd	Strongly agree	Strongly agree	Strongly agree	Strongly agree	Strongly agree	Strongly agree	Strongly agree	Strongly agree	Strongly agree	Strongly disagree	Strongly disagree	Disagree	Strongly agree	Strongly agree	Strongly agree	Strongly agree	Strongly disagree	Disagree	Disagree
2022-02-02 13:05:27	40	19 - 21	3rd	Neutral	Agree	Strongly agree	Neutral	Strongly agree	Agree	Strongly agree	Strongly agree	Agree	Neutral	Neutral	Disagree	Neutral	Strongly agree	Agree	Agree	Strongly disagree	Disagree	Neutral
2022-02-02 23:52:57	41	19 - 21	3rd	Strongly agree	Agree	Strongly agree	Strongly agree	Agree	Agree	Agree	Agree	Agree	Disagree	Neutral	Neutral	Agree	Agree	Agree	Agree	Agree	Neutral	Neutral
2022-02-10 13:32:19	42	19 - 21	3rd	Strongly Disagree	Strongly agree	Agree	Agree	Agree	Neutral	Strongly agree	Agree	Strongly agree	Disagree	Strongly disagree	Neutral	Neutral	Agree	Neutral	Agree	Agree	Agree	Neutral
2022-02-14 09:52:47	43	19 - 21	3rd	Neutral	Agree	Neutral	Disagree	Agree	Agree	Agree	Strongly agree	Agree	Agree	Agree	Agree	Agree	Agree	Agree	Strongly agree	Neutral	Strongly agree	Strongly agree
2022-02-14 09:54:22	44	19 - 21	3rd	Strongly agree	Strongly agree	Strongly agree	Strongly agree	Strongly agree	Strongly agree	Strongly agree	Strongly agree	Strongly agree	Strongly disagree	Strongly agree	Strongly disagree	Strongly agree	Strongly agree	Strongly agree	Strongly agree	Strongly disagree	Strongly disagree	Agree
2022-02-14 09:57:42	45	19 - 21	3rd	Agree	Neutral	Neutral	Agree	Agree	Strongly agree	Agree	Neutral	Agree	Agree	Neutral	Strongly agree	Agree	Neutral	Agree	Strongly agree	Agree	Agree	Agree
2022-02-14 09:59:31	46	19 - 21	3rd	Neutral	Neutral	Neutral	Neutral	Neutral	Neutral	Neutral	Neutral	Neutral	Neutral	Neutral	Neutral	Neutral	Neutral	Neutral	Neutral	Neutral	Neutral	Neutral
2022-02-14 09:59:58	47	19 - 21	3rd	Agree	Agree	Agree	Agree	Agree	Strongly agree	Agree	Strongly agree	Agree	Strongly disagree	Disagree	Disagree	Strongly agree	Strongly agree	Agree	Agree	Disagree	Disagree	Neutral
2022-02-14 10:00:46	48	19 - 21	3rd	Strongly agree	Strongly agree	Agree	Strongly agree	Neutral	Agree	Strongly agree	Neutral	Agree	Agree	Strongly agree	Strongly agree	Disagree	Strongly agree	Neutral	Strongly agree	Neutral	Strongly disagree	Agree
2022-02-14 10:01:06	49	19 - 21	3rd	Strongly agree	Neutral	Strongly agree	Strongly agree	Strongly agree	Strongly agree	Strongly agree	Agree	Strongly agree	Disagree	Neutral	Neutral	Agree	Neutral	Agree	Strongly agree	Neutral	Neutral	Agree
2022-02-14 10:06:51	50	19 - 21	3rd	Disagree	Neutral	Agree	Agree	Agree	Agree	Agree	Disagree	Agree	Neutral	Agree	Agree	Neutral	Neutral	Agree	Neutral	Agree	Neutral	Disagree
2022-02-14 10:07:28	51	19 - 21	3rd	Strongly agree	Agree	Agree	Agree	Strongly agree	Strongly agree	Strongly agree	Strongly agree	Neutral	Strongly disagree	Strongly disagree	Neutral	Strongly agree	Strongly agree	Strongly agree	Neutral	Strongly disagree	Strongly disagree	Disagree
2022-02-14 10:11:45	52	19 - 21	3rd	Neutral	Agree	Strongly agree	Agree	Neutral	Neutral	Strongly agree	Strongly agree	Neutral	Disagree	Disagree	Disagree	Agree	Agree	Agree	Strongly agree	Disagree	Strongly disagree	Strongly agree
2022-02-14 10:16:34	53	19 - 21	3rd	Strongly agree	Strongly agree	Strongly agree	Agree	Agree	Strongly agree	Strongly agree	Strongly agree	Strongly agree	Disagree	Neutral	Disagree	Strongly agree	Agree	Strongly agree	Agree	Agree	Neutral	Neutral
2022-02-14 10:18:13	54	19 - 21	3rd	Strongly agree	Strongly agree	Strongly agree	Strongly agree	Agree	Strongly agree	Agree	Agree	Strongly agree	Neutral	Disagree	Disagree	Agree	Agree	Agree	Agree	Agree	Strongly disagree	Strongly agree
2022-02-14 10:46:55	55	19 - 21	3rd	Neutral	Agree	Agree	Agree	Agree	Agree	Agree	Agree	Agree	Disagree	Disagree	Neutral	Agree	Strongly agree	Agree	Agree	Neutral	Strongly disagree	Agree
2022-02-14 10:51:32	56	19 - 21	3rd	Strongly Disagree	Disagree	Strongly disagree	Strongly disagree	Disagree	Strongly disagree	Disagree	Agree	Strongly agree	Agree	Neutral	Strongly disagree	Strongly agree	Strongly disagree	Agree	Agree	Agree	Agree	Disagree
2022-02-14 10:58:42	57	19 - 21	3rd	Agree	Agree	Agree	Agree	Agree	Agree	Strongly agree	Agree	Neutral	Disagree	Disagree	Agree	Strongly agree	Agree	Neutral	Strongly agree	Neutral	Strongly disagree	Neutral
2022-02-14 11:00:09	58	19 - 21	3rd	Neutral	Neutral	Agree	Neutral	Neutral	Neutral	Strongly agree	Neutral	Strongly agree	Neutral	Disagree	Neutral	Agree	Neutral	Neutral	Neutral	Neutral	Disagree	Agree
2022-02-14 11:01:11	59	19 - 21	3rd	Neutral	Neutral	Neutral	Neutral	Agree	Neutral	Neutral	Neutral	Neutral	Neutral	Neutral	Neutral	Neutral	Neutral	Neutral	Neutral	Neutral	Neutral	Neutral
2022-02-14 11:02:31	60	19 - 21	3rd	Neutral	Neutral	Neutral	Neutral	Neutral	Neutral	Neutral	Neutral	Neutral	Neutral	Neutral	Neutral	Neutral	Neutral	Neutral	Neutral	Neutral	Neutral	Neutral
2022-02-14 12:42:36	61	19 - 21	3rd	Strongly agree	Strongly agree	Strongly agree	Neutral	Strongly agree	Strongly agree	Strongly agree	Strongly agree	Strongly agree	Neutral	Disagree	Agree	Agree	Agree	Agree	Neutral	Agree	Neutral	Strongly agree
2022-02-14 14:06:48	62	19 - 21	3rd	Strongly agree	Strongly agree	Strongly agree	Neutral	Strongly agree	Strongly agree	Strongly agree	Strongly agree	Strongly agree	Disagree	Strongly disagree	Strongly disagree	Strongly agree	Strongly agree	Strongly agree	Strongly agree	Neutral	Strongly disagree	Agree
2022-02-14 17:49:29	63	19 - 21	3rd	Strongly Disagree	Disagree	Disagree	Disagree	Disagree	Disagree	Disagree	Disagree	Disagree	Disagree	Disagree	Disagree	Disagree	Disagree	Disagree	Disagree	Disagree	Disagree	Strongly disagree
2022-02-14 23:03:58	64	19 - 21	3rd	Agree	Strongly disagree	Agree	Agree	Agree	Agree	Strongly agree	Strongly agree	Agree	Disagree	Strongly disagree	Neutral	Strongly agree	Strongly agree	Agree	Agree	Strongly agree	Disagree	Agree
2022-02-15 06:10:33	65	19 - 21	3rd	Agree	Strongly agree	Agree	Agree	Agree	Agree	Strongly agree	Agree	Strongly agree	Agree	Disagree	Strongly disagree	Strongly agree	Strongly disagree	Strongly agree	Agree	Strongly disagree	Disagree	Agree
2022-02-17 10:06:15	66	19 - 21	3rd	Disagree	Neutral	Agree	Disagree	Disagree	Disagree	Agree	Neutral	Neutral	Neutral	Disagree	Neutral	Neutral	Disagree	Neutral	Disagree	Neutral	Disagree	Disagree
2022-03-30 06:58:41	67	19 - 21	3rd	Agree	Agree	Agree	Agree	Neutral	Neutral	Strongly agree	Agree	Agree	Neutral	Disagree	Disagree	Agree	Agree	Agree	Agree	Neutral	Agree	Strongly agree
2023-09-27 23:46:05	68	19 - 21	3rd	Strongly agree	Strongly agree	Strongly agree	Strongly agree	Strongly agree	Strongly agree	Strongly agree	Strongly agree	Strongly agree	Strongly disagree	Strongly disagree	Strongly disagree	Strongly agree	Agree	Agree	Neutral	Strongly disagree	Disagree	Disagree
2023-09-27 23:56:27	69	19 - 21	3rd	Agree	Agree	Agree	Agree	Agree	Agree	Strongly agree	Strongly agree	Strongly agree	Neutral	Strongly disagree	Neutral	Strongly agree	Strongly agree	Agree	Agree	Neutral	Agree	Strongly agree
2023-09-28 00:36:27	70	19 - 21	3rd	Agree	Neutral	Strongly agree	Agree	Neutral	Strongly agree	Strongly agree	Neutral	Agree	Disagree	Strongly disagree	Disagree	Agree	Neutral	Agree	Neutral	Neutral	Neutral	Neutral
2023-09-28 12:15:28	71	19 - 21	3rd	Agree	Strongly agree	Strongly agree	Agree	Agree	Agree	Strongly agree	Strongly agree	Agree	Neutral	Disagree	Neutral	Agree	Neutral	Agree	Strongly agree	Neutral	Neutral	Neutral
2023-09-28 16:13:57	72	19 - 21	3rd	Strongly agree	Neutral	Strongly agree	Neutral	Neutral	Strongly agree	Strongly agree	Strongly agree	Strongly agree	Strongly disagree	Neutral	Disagree	Neutral	Neutral	Neutral	Strongly agree	Strongly disagree	Disagree	Neutral
2023-09-28 16:18:42	73	19 - 21	3rd	Strongly agree	Agree	Agree	Strongly agree	Agree	Strongly agree	Strongly agree	Neutral	Strongly disagree	Strongly disagree	Agree	Strongly agree	Disagree	Strongly agree	Disagree	Agree	Neutral	Disagree	Agree
2023-09-28 16:20:31	74	19 - 21	3rd	Agree	Agree	Neutral	Strongly agree	Strongly agree	Strongly agree	Strongly agree	Strongly agree	Strongly agree	Disagree	Disagree	Strongly disagree	Agree	Agree	Agree	Agree	Strongly disagree	Strongly disagree	Strongly disagree
2023-09-28 16:21:58	75	19 - 21	3rd	Agree	Agree	Agree	Agree	Agree	Agree	Agree	Agree	Agree	Agree	Agree	Neutral	Agree	Agree	Agree	Agree	Agree	Strongly disagree	Agree
2023-09-28 17:17:45	76	19 - 21	3rd	Agree	Neutral	Agree	Strongly agree	Agree	Agree	Agree	Neutral	Agree	Neutral	Neutral	Agree	Agree	Strongly agree	Strongly agree	Strongly agree	Strongly agree	Strongly agree	Strongly agree
2023-09-28 17:52:22	77	19 - 21	3rd	Neutral	Agree	Neutral	Agree	Neutral	Neutral	Agree	Neutral	Neutral	Agree	Neutral	Agree	Neutral	Agree	Neutral	Neutral	Agree	Agree	Neutral
2023-09-28 19:10:21	78	19 - 21	3rd	Strongly agree	Agree	Strongly agree	Neutral	Strongly agree	Neutral	Strongly agree	Strongly agree	Neutral	Strongly disagree	Strongly disagree	Strongly disagree	Strongly agree	Strongly agree	Strongly agree	Strongly agree	Strongly disagree	Strongly disagree	Strongly agree
2023-09-28 19:11:32	79	19 - 21	3rd	Neutral	Agree	Agree	Agree	Agree	Agree	Strongly agree	Strongly agree	Strongly agree	Disagree	Disagree	Disagree	Strongly agree	Agree	Agree	Disagree	Disagree	Disagree	Neutral
2023-09-28 19:36:14	80	19 - 21	3rd	Strongly agree	Strongly agree	Strongly agree	Strongly agree	Agree	Strongly agree	Strongly agree	Strongly agree	Strongly agree	Strongly disagree	Disagree	Disagree	Strongly agree	Strongly agree	Strongly agree	Strongly agree	Neutral	Disagree	Neutral
2023-09-28 19:51:11	81	19 - 21	3rd	Strongly agree	Strongly agree	Agree	Neutral	Agree	Agree	Strongly agree	Strongly agree	Agree	Strongly disagree	Strongly disagree	Disagree	Agree	Strongly agree	Strongly agree	Neutral	Strongly agree	Strongly disagree	Agree
2023-09-28 22:32:36	82	19 - 21	3rd	Strongly agree	Neutral	Strongly disagree	Disagree	Strongly agree	Disagree	Strongly agree	Disagree	Neutral	Strongly agree	Strongly disagree	Strongly disagree	Strongly disagree	Disagree	Neutral	Agree	Agree	Disagree	Disagree
2023-09-28 23:14:12	83	19 - 21	3rd	Agree	Agree	Neutral	Agree	Neutral	Neutral	Strongly agree	Neutral	Neutral	Neutral	Neutral	Strongly agree	Agree	Neutral	Agree	Neutral	Strongly disagree	Agree	Strongly agree
2023-09-29 04:36:17	84	19 - 21	3rd	Strongly agree	Strongly agree	Strongly agree	Strongly agree	Strongly agree	Strongly agree	Strongly agree	Strongly agree	Strongly agree	Disagree	Strongly disagree	Strongly disagree	Strongly agree	Strongly agree	Strongly agree	Strongly agree	Strongly disagree	Disagree	Neutral
2023-09-29 05:59:47	85	19 - 21	3rd	Agree	Agree	Agree	Neutral	Agree	Neutral	Strongly agree	Strongly agree	Agree	Disagree	Disagree	Agree	Agree	Neutral	Agree	Agree	Disagree	Disagree	Strongly agree
2023-09-29 11:57:49	86	19 - 21	3rd	Agree	Agree	Agree	Agree	Agree	Agree	Agree	Agree	Agree	Agree	Agree	Agree	Agree	Agree	Agree	Agree	Agree	Agree	Agree
2023-09-29 11:58:21	87	19 - 21	3rd	Neutral	Agree	Agree	Agree	Agree	Agree	Agree	Agree	Agree	Strongly agree	Agree	Agree	Agree	Agree	Agree	Agree	Agree	Agree	Agree
2023-09-29 11:59:37	88	19 - 21	3rd	Neutral	Neutral	Disagree	Neutral	Strongly disagree	Neutral	Disagree	Strongly disagree	Disagree	Strongly disagree	Disagree	Strongly disagree	Neutral	Strongly disagree	Disagree	Strongly disagree	Disagree	Strongly disagree	Strongly disagree
2023-09-29 12:01:28	89	19 - 21	3rd	Agree	Agree	Neutral	Agree	Agree	Agree	Agree	Agree	Neutral	Disagree	Disagree	Agree	Neutral	Agree	Agree	Agree	Strongly agree	Neutral	Agree
2023-09-29 12:02:41	90	19 - 21	3rd	Neutral	Neutral	Disagree	Neutral	Neutral	Agree	Strongly agree	Agree	Neutral	Agree	Disagree	Neutral	Neutral	Strongly agree	Agree	Disagree	Agree	Disagree	Strongly agree
2023-09-29 12:04:01	91	19 - 21	3rd	Neutral	Agree	Strongly agree	Agree	Agree	Neutral	Strongly agree	Neutral	Disagree	Neutral	Agree	Disagree	Strongly agree	Agree	Agree	Neutral	Neutral	Neutral	Agree
2023-09-29 12:06:16	92	< 19	3rd	Strongly Disagree	Agree	Agree	Agree	Agree	Agree	Agree	Agree	Agree	Agree	Agree	Agree	Agree	Agree	Agree	Agree	Agree	Agree	Agree
2023-09-29 12:43:10	93	19 - 21	3rd	Strongly agree	Agree	Agree	Agree	Agree	Neutral	Agree	Strongly agree	Agree	Agree	Agree	Strongly agree	Strongly agree	Agree	Agree	Neutral	Agree	Strongly agree	Strongly agree
2023-09-29 13:14:26	94	19 - 21	3rd	Agree	Strongly agree	Agree	Agree	Neutral	Neutral	Strongly agree	Agree	Neutral	Strongly disagree	Strongly disagree	Strongly disagree	Strongly agree	Agree	Agree	Agree	Strongly agree	Strongly disagree	Neutral
2023-09-29 15:12:59	95	19 - 21	3rd	Agree	Agree	Agree	Agree	Agree	Agree	Agree	Agree	Agree	Strongly agree	Strongly agree	Neutral	Agree	Agree	Agree	Strongly agree	Neutral	Neutral	Agree
2023-09-29 15:27:12	96	19 - 21	3rd	Strongly agree	Strongly agree	Strongly agree	Strongly agree	Strongly agree	Strongly agree	Strongly agree	Strongly agree	Strongly agree	Strongly disagree	Disagree	Neutral	Strongly agree	Agree	Agree	Agree	Agree	Disagree	Agree
2023-09-29 17:26:40	97	19 - 21	3rd	Neutral	Agree	Agree	Agree	Agree	Agree	Strongly agree	Agree	Agree	Disagree	Strongly disagree	Strongly disagree	Agree	Agree	Agree	Agree	Neutral	Disagree	Agree
2023-09-30 13:12:20	98	19 - 21	3rd	Strongly agree	Strongly agree	Strongly agree	Strongly agree	Strongly agree	Agree	Strongly agree	Strongly agree	Strongly agree	Strongly disagree	Strongly disagree	Strongly agree	Strongly agree	Strongly agree	Strongly agree	Strongly agree	Disagree	Disagree	Strongly agree
2023-09-30 16:00:22	99	19 - 21	3rd	Agree	Strongly agree	Strongly agree	Neutral	Agree	Strongly agree	Agree	Agree	Agree	Agree	Agree	Strongly agree	Agree	Neutral	Agree	Strongly agree	Neutral	Neutral	Strongly agree
2023-10-01 10:05:24	100	19 - 21	3rd	Agree	Strongly agree	Agree	Agree	Agree	Neutral	Strongly agree	Agree	Neutral	Disagree	Disagree	Neutral	Agree	Agree	Agree	Agree	Strongly disagree	Disagree	Neutral
2023-10-03 19:16:51	101	19 - 21	3rd	Strongly agree	Strongly agree	Agree	Agree	Strongly agree	Agree	Agree	Strongly agree	Neutral	Neutral	Agree	Strongly agree	Strongly agree	Agree	Strongly agree	Neutral	Neutral	Agree	Disagree
2023-10-08 09:03:53	102	19 - 21	3rd	Agree	Agree	Agree	Agree	Agree	Agree	Strongly agree	Strongly agree	Agree	Disagree	Disagree	Agree	Neutral	Neutral	Neutral	Neutral	Neutral	Neutral	Neutral
2023-10-08 09:05:01	103	19 - 21	3rd	Agree	Agree	Strongly agree	Neutral	Strongly agree	Strongly agree	Strongly agree	Agree	Agree	Disagree	Disagree	Disagree	Agree	Agree	Agree	Neutral	Agree	Agree	Disagree
2023-10-08 09:05:22	104	19 - 21	3rd	Agree	Neutral	Strongly agree	Agree	Agree	Agree	Strongly agree	Agree	Agree	Disagree	Strongly disagree	Disagree	Agree	Agree	Agree	Strongly agree	Neutral	Neutral	Agree
2023-10-08 09:05:35	105	19 - 21	3rd	Agree	Agree	Agree	Agree	Agree	Agree	Agree	Agree	Agree	Agree	Agree	Agree	Agree	Agree	Agree	Agree	Strongly agree	Strongly agree	Strongly agree
2023-10-08 09:05:51	106	19 - 21	3rd	Strongly agree	Strongly agree	Strongly agree	Strongly agree	Strongly agree	Strongly agree	Strongly agree	Strongly agree	Strongly agree	Strongly agree	Strongly agree	Strongly agree	Strongly agree	Strongly agree	Strongly agree	Strongly agree	Strongly agree	Strongly agree	Strongly agree
2023-10-08 09:06:08	107	19 - 21	3rd	Neutral	Agree	Agree	Agree	Agree	Agree	Strongly agree	Neutral	Neutral	Strongly disagree	Strongly disagree	Strongly disagree	Agree	Strongly agree	Agree	Agree	Strongly agree	Disagree	Neutral
2023-10-08 09:06:13	108	19 - 21	3rd	Neutral	Strongly agree	Strongly agree	Strongly agree	Strongly agree	Agree	Strongly agree	Strongly agree	Neutral	Agree	Disagree	Neutral	Agree	Strongly agree	Neutral	Strongly agree	Strongly agree	Disagree	Strongly agree
2023-10-08 09:06:28	109	> 21	3rd	Agree	Agree	Agree	Agree	Agree	Agree	Agree	Agree	Agree	Agree	Disagree	Agree	Agree	Neutral	Agree	Agree	Agree	Strongly disagree	Agree
2023-10-08 09:06:31	110	19 - 21	3rd	Neutral	Neutral	Neutral	Neutral	Neutral	Neutral	Neutral	Neutral	Neutral	Neutral	Neutral	Neutral	Neutral	Neutral	Neutral	Neutral	Neutral	Neutral	Neutral
2023-10-08 09:08:01	111	19 - 21	3rd	Strongly agree	Neutral	Strongly agree	Agree	Strongly agree	Strongly agree	Strongly agree	Strongly agree	Agree	Strongly disagree	Strongly disagree	Disagree	Agree	Strongly agree	Agree	Agree	Agree	Disagree	Neutral
2023-10-08 09:08:04	112	19 - 21	3rd	Agree	Agree	Agree	Agree	Agree	Agree	Agree	Agree	Agree	Disagree	Disagree	Disagree	Agree	Neutral	Neutral	Neutral	Neutral	Disagree	Disagree
2023-10-08 09:08:24	113	19 - 21	3rd	Strongly agree	Strongly agree	Strongly agree	Strongly agree	Strongly agree	Strongly agree	Strongly agree	Strongly agree	Strongly agree	Strongly disagree	Strongly disagree	Strongly disagree	Strongly agree	Agree	Neutral	Strongly agree	Strongly agree	Strongly disagree	Strongly agree
2023-10-08 09:08:30	114	19 - 21	3rd	Agree	Agree	Agree	Agree	Neutral	Neutral	Strongly agree	Strongly agree	Agree	Disagree	Disagree	Disagree	Agree	Neutral	Agree	Neutral	Disagree	Disagree	Neutral
2023-10-08 09:09:06	115	19 - 21	3rd	Agree	Agree	Agree	Agree	Agree	Agree	Agree	Agree	Agree	Disagree	Agree	Disagree	Agree	Agree	Agree	Agree	Neutral	Strongly disagree	Neutral
2023-10-08 09:09:24	116	19 - 21	3rd	Strongly agree	Strongly agree	Strongly agree	Strongly agree	Strongly agree	Strongly agree	Strongly agree	Strongly agree	Strongly agree	Strongly disagree	Strongly disagree	Strongly agree	Strongly agree	Strongly agree	Strongly agree	Strongly agree	Strongly agree	Disagree	Strongly agree
2023-10-08 13:31:42	117	19 - 21	3rd	Neutral	Agree	Neutral	Agree	Neutral	Agree	Agree	Disagree	Neutral	Disagree	Neutral	Disagree	Neutral	Neutral	Neutral	Agree	Agree	Neutral	Neutral
2023-10-08 13:31:50	118	19 - 21	3rd	Strongly agree	Strongly agree	Strongly agree	Strongly agree	Strongly agree	Strongly agree	Strongly agree	Strongly agree	Strongly agree	Strongly agree	Strongly agree	Strongly agree	Strongly agree	Strongly agree	Strongly agree	Strongly agree	Strongly agree	Strongly agree	Strongly agree
2023-10-08 13:32:13	119	19 - 21	3rd	Neutral	Neutral	Neutral	Neutral	Neutral	Neutral	Neutral	Neutral	Agree	Neutral	Neutral	Neutral	Neutral	Neutral	Neutral	Neutral	Neutral	Agree	Agree
2023-10-08 13:32:19	120	19 - 21	3rd	Strongly Disagree	Strongly disagree	Strongly disagree	Strongly disagree	Strongly disagree	Strongly disagree	Strongly disagree	Strongly disagree	Strongly disagree	Strongly disagree	Strongly disagree	Strongly disagree	Strongly disagree	Strongly disagree	Strongly disagree	Strongly disagree	Strongly disagree	Strongly disagree	Strongly disagree
2023-10-08 13:32:29	121	19 - 21	3rd	Strongly agree	Agree	Strongly agree	Agree	Agree	Strongly agree	Agree	Neutral	Strongly agree	Agree	Agree	Agree	Agree	Agree	Agree	Agree	Agree	Agree	Agree
2023-10-08 13:32:43	122	19 - 21	3rd	Agree	Agree	Agree	Agree	Agree	Agree	Agree	Agree	Agree	Agree	Agree	Agree	Agree	Agree	Agree	Agree	Agree	Agree	Agree
2023-10-08 13:32:56	123	19 - 21	3rd	Strongly agree	Strongly agree	Agree	Agree	Agree	Agree	Agree	Agree	Agree	Agree	Agree	Agree	Strongly agree	Strongly agree	Strongly agree	Strongly agree	Strongly agree	Strongly agree	Strongly agree
2023-10-08 13:33:02	124	19 - 21	3rd	Neutral	Neutral	Neutral	Neutral	Disagree	Neutral	Neutral	Neutral	Neutral	Agree	Agree	Disagree	Neutral	Neutral	Neutral	Agree	Strongly agree	Disagree	Disagree
2023-10-08 13:33:09	125	19 - 21	3rd	Strongly agree	Strongly agree	Strongly agree	Strongly agree	Strongly agree	Agree	Strongly agree	Agree	Strongly agree	Disagree	Disagree	Strongly agree	Strongly agree	Strongly agree	Strongly agree	Strongly agree	Strongly agree	Strongly agree	Strongly agree
2023-10-08 13:33:10	126	19 - 21	3rd	Strongly agree	Strongly agree	Strongly agree	Strongly agree	Strongly agree	Strongly agree	Strongly agree	Neutral	Disagree	Disagree	Disagree	Disagree	Strongly agree	Strongly agree	Strongly agree	Strongly agree	Strongly agree	Strongly agree	Strongly agree
2023-10-08 13:33:16	127	19 - 21	3rd	Agree	Agree	Agree	Agree	Neutral	Agree	Agree	Neutral	Agree	Agree	Agree	Agree	Agree	Agree	Agree	Agree	Agree	Agree	Agree
2023-10-08 13:33:21	128	> 21	3rd	Neutral	Agree	Agree	Agree	Agree	Agree	Agree	Agree	Agree	Neutral	Neutral	Neutral	Neutral	Neutral	Neutral	Agree	Agree	Disagree	Agree
2023-10-08 13:34:00	129	19 - 21	3rd	Strongly agree	Strongly agree	Strongly agree	Strongly agree	Strongly agree	Strongly agree	Strongly agree	Strongly agree	Strongly agree	Strongly agree	Strongly agree	Strongly agree	Strongly agree	Strongly agree	Strongly agree	Strongly agree	Strongly agree	Strongly agree	Strongly agree
2023-10-08 13:34:04	130	19 - 21	3rd	Agree	Agree	Agree	Agree	Agree	Neutral	Agree	Strongly agree	Neutral	Disagree	Disagree	Disagree	Neutral	Agree	Agree	Agree	Disagree	Neutral	Neutral
2023-10-08 13:34:11	131	19 - 21	3rd	Strongly agree	Agree	Strongly agree	Strongly agree	Strongly agree	Strongly agree	Strongly agree	Strongly agree	Strongly agree	Strongly disagree	Strongly disagree	Strongly disagree	Strongly agree	Strongly agree	Strongly agree	Strongly agree	Agree	Disagree	Strongly agree
2023-10-08 13:34:21	132	19 - 21	3rd	Strongly agree	Strongly agree	Strongly agree	Strongly agree	Strongly agree	Strongly agree	Strongly agree	Strongly agree	Strongly agree	Strongly disagree	Strongly disagree	Disagree	Strongly agree	Strongly agree	Strongly agree	Strongly agree	Disagree	Disagree	Disagree
2023-10-08 13:34:32	133	19 - 21	3rd	Strongly agree	Agree	Strongly agree	Agree	Agree	Agree	Strongly agree	Agree	Strongly agree	Disagree	Disagree	Neutral	Agree	Neutral	Agree	Neutral	Neutral	Neutral	Agree
2023-10-08 13:34:37	134	19 - 21	3rd	Strongly agree	Agree	Strongly agree	Strongly agree	Agree	Agree	Strongly agree	Strongly agree	Agree	Neutral	Strongly agree	Disagree	Strongly agree	Agree	Strongly agree	Strongly agree	Strongly disagree	Disagree	Neutral
2023-10-08 13:34:56	135	19 - 21	3rd	Strongly agree	Agree	Agree	Neutral	Disagree	Agree	Neutral	Strongly agree	Neutral	Strongly disagree	Strongly disagree	Disagree	Agree	Neutral	Agree	Agree	Neutral	Neutral	Agree
2023-10-08 13:35:20	136	19 - 21	3rd	Strongly agree	Strongly agree	Strongly agree	Strongly agree	Strongly agree	Strongly agree	Strongly agree	Strongly agree	Strongly agree	Neutral	Neutral	Neutral	Neutral	Neutral	Neutral	Neutral	Neutral	Neutral	Neutral
2023-10-08 13:35:21	137	19 - 21	3rd	Strongly agree	Agree	Agree	Strongly agree	Agree	Strongly agree	Agree	Agree	Agree	Agree	Agree	Agree	Agree	Strongly agree	Agree	Agree	Agree	Agree	Agree
2023-10-08 13:35:25	138	19 - 21	3rd	Agree	Strongly agree	Strongly agree	Strongly agree	Strongly agree	Strongly agree	Strongly agree	Strongly agree	Strongly agree	Neutral	Agree	Strongly agree	Strongly agree	Strongly agree	Strongly agree	Strongly agree	Neutral	Agree	Neutral
2023-10-08 13:35:45	139	19 - 21	3rd	Agree	Strongly agree	Strongly agree	Agree	Strongly agree	Strongly agree	Strongly agree	Strongly agree	Strongly agree	Strongly disagree	Strongly disagree	Neutral	Neutral	Neutral	Strongly agree	Strongly agree	Strongly disagree	Strongly agree	Neutral
2023-10-08 13:35:58	140	19 - 21	3rd	Strongly agree	Strongly agree	Strongly agree	Strongly agree	Strongly agree	Strongly agree	Strongly agree	Strongly agree	Strongly agree	Strongly agree	Strongly disagree	Strongly disagree	Strongly agree	Strongly agree	Strongly agree	Strongly agree	Disagree	Neutral	Strongly agree
2023-10-08 13:36:01	141	19 - 21	3rd	Strongly agree	Strongly agree	Strongly agree	Strongly agree	Strongly agree	Strongly agree	Strongly agree	Strongly agree	Agree	Disagree	Neutral	Neutral	Agree	Agree	Strongly agree	Agree	Neutral	Disagree	Strongly agree
2023-10-08 13:36:04	142	19 - 21	3rd	Strongly agree	Agree	Strongly agree	Agree	Agree	Agree	Agree	Agree	Agree	Strongly disagree	Strongly disagree	Disagree	Agree	Disagree	Agree	Agree	Strongly agree	Neutral	Agree
2023-10-08 13:36:05	143	19 - 21	3rd	Neutral	Agree	Strongly agree	Agree	Agree	Agree	Agree	Agree	Agree	Neutral	Neutral	Disagree	Agree	Disagree	Agree	Agree	Strongly agree	Agree	Agree
2023-10-08 13:36:19	144	19 - 21	3rd	Strongly agree	Strongly agree	Strongly agree	Strongly agree	Strongly agree	Strongly agree	Strongly agree	Strongly agree	Strongly agree	Disagree	Disagree	Strongly agree	Strongly agree	Agree	Agree	Agree	Neutral	Strongly agree	Strongly agree
2023-10-08 13:36:30	145	19 - 21	3rd	Strongly agree	Agree	Agree	Agree	Neutral	Agree	Strongly agree	Agree	Agree	Neutral	Neutral	Agree	Agree	Strongly agree	Strongly agree	Agree	Neutral	Agree	Agree
2023-10-08 13:36:49	146	19 - 21	3rd	Agree	Strongly agree	Agree	Neutral	Neutral	Neutral	Neutral	Neutral	Neutral	Neutral	Neutral	Neutral	Agree	Agree	Agree	Agree	Agree	Agree	Neutral
2023-10-08 13:37:14	147	19 - 21	3rd	Disagree	Neutral	Strongly disagree	Agree	Disagree	Neutral	Strongly agree	Agree	Agree	Agree	Neutral	Disagree	Agree	Strongly disagree	Agree	Agree	Strongly disagree	Disagree	Agree
2023-10-08 13:37:30	148	19 - 21	3rd	Strongly agree	Agree	Agree	Neutral	Neutral	Neutral	Neutral	Agree	Strongly agree	Disagree	Neutral	Disagree	Neutral	Neutral	Agree	Neutral	Neutral	Neutral	Neutral
2023-10-08 13:37:33	149	19 - 21	3rd	Strongly agree	Strongly agree	Strongly agree	Strongly agree	Strongly agree	Strongly agree	Strongly agree	Strongly agree	Strongly agree	Strongly agree	Strongly agree	Strongly agree	Strongly agree	Strongly agree	Strongly agree	Strongly agree	Strongly agree	Strongly agree	Strongly agree
2023-10-08 13:37:40	150	19 - 21	3rd	Strongly Disagree	Strongly disagree	Strongly disagree	Strongly disagree	Strongly disagree	Disagree	Strongly disagree	Disagree	Strongly disagree	Agree	Agree	Neutral	Strongly disagree	Disagree	Strongly disagree	Strongly disagree	Strongly disagree	Neutral	Strongly disagree
2023-10-08 13:38:09	151	19 - 21	3rd	Neutral	Neutral	Neutral	Neutral	Neutral	Neutral	Neutral	Strongly agree	Neutral	Neutral	Neutral	Strongly disagree	Strongly disagree	Disagree	Disagree	Disagree	Strongly disagree	Strongly disagree	Disagree
2023-10-08 13:38:48	152	19 - 21	3rd	Strongly agree	Strongly agree	Strongly agree	Agree	Strongly agree	Strongly agree	Strongly agree	Strongly agree	Strongly agree	Strongly disagree	Disagree	Disagree	Strongly agree	Agree	Agree	Agree	Disagree	Neutral	Neutral
2023-10-08 13:38:49	153	> 21	3rd	Disagree	Neutral	Disagree	Neutral	Disagree	Disagree	Agree	Agree	Neutral	Neutral	Neutral	Neutral	Neutral	Neutral	Agree	Agree	Agree	Agree	Agree
2023-10-08 13:42:44	154	19 - 21	3rd	Neutral	Agree	Agree	Neutral	Agree	Disagree	Agree	Agree	Disagree	Disagree	Neutral	Disagree	Neutral	Agree	Agree	Neutral	Strongly disagree	Disagree	Disagree
2023-10-10 10:15:18	158	> 21	3rd	Strongly Disagree	Strongly disagree	Strongly disagree	Strongly disagree	Neutral	Neutral	Neutral	Neutral	Neutral	Neutral	Neutral	Neutral	Neutral	Neutral	Agree	Neutral	Agree	Neutral	Agree
2023-10-10 10:15:33	159	> 21	4th	Strongly agree	Strongly agree	Strongly agree	Strongly agree	Strongly agree	Strongly agree	Strongly agree	Strongly agree	Strongly agree	Strongly agree	Strongly agree	Strongly agree	Strongly agree	Strongly agree	Strongly agree	Strongly agree	Strongly agree	Strongly agree	Strongly agree
2023-10-10 10:16:04	160	19 - 21	4th	Agree	Strongly agree	Strongly agree	Strongly agree	Strongly agree	Strongly agree	Strongly agree	Strongly agree	Strongly agree	Strongly agree	Strongly disagree	Strongly disagree	Strongly agree	Strongly agree	Strongly agree	Strongly agree	Strongly disagree	Strongly disagree	Neutral
2023-10-10 10:16:31	161	19 - 21	3rd	Disagree	Strongly disagree	Strongly disagree	Neutral	Strongly disagree	Strongly disagree	Neutral	Disagree	Agree	Strongly disagree	Neutral	Strongly disagree	Disagree	Disagree	Strongly disagree	Strongly agree	Agree	Disagree	Neutral
2023-10-12 10:15:14	168	19 - 21	3rd	Strongly Disagree	Strongly disagree	Strongly disagree	Strongly disagree	Disagree	Strongly disagree	Disagree	Strongly disagree	Strongly disagree	Strongly disagree	Strongly disagree	Strongly disagree	Strongly disagree	Disagree	Strongly disagree	Strongly disagree	Disagree	Neutral	Disagree
2023-10-12 10:16:12	169	19 - 21	4th	Agree	Strongly agree	Agree	Agree	Strongly agree	Agree	Strongly agree	Strongly agree	Agree	Strongly disagree	Strongly disagree	Strongly disagree	Strongly agree	Agree	Strongly agree	Agree	Disagree	Strongly disagree	Agree
2023-10-12 10:16:44	170	19 - 21	4th	Strongly agree	Agree	Strongly agree	Agree	Agree	Strongly agree	Strongly agree	Strongly agree	Strongly agree	Disagree	Neutral	Agree	Strongly agree	Strongly agree	Strongly agree	Strongly agree	Strongly agree	Neutral	Agree
2023-10-19 08:31:46	181	19 - 21	4th	Strongly agree	Strongly agree	Strongly agree	Strongly agree	Strongly agree	Strongly agree	Strongly agree	Strongly agree	Strongly agree	Strongly agree	Strongly agree	Strongly agree	Strongly agree	Strongly agree	Strongly agree	Strongly agree	Strongly agree	Strongly agree	Strongly agree
2023-10-19 08:32:12	182	19 - 21	4th	Agree	Agree	Agree	Agree	Agree	Agree	Agree	Agree	Neutral	Disagree	Disagree	Disagree	Agree	Neutral	Neutral	Neutral	Agree	Agree	Neutral
2023-10-19 08:34:20	189	19 - 21	4th	Strongly agree	Strongly agree	Strongly agree	Strongly agree	Strongly agree	Strongly agree	Strongly agree	Strongly agree	Strongly agree	Strongly agree	Strongly agree	Strongly agree	Strongly agree	Strongly agree	Strongly agree	Strongly agree	Strongly agree	Strongly agree	Strongly agree
2023-10-08 13:46:21	155	19 - 21	4th	Agree	Agree	Agree	Agree	Agree	Agree	Agree	Agree	Agree	Neutral	Neutral	Agree	Disagree	Agree	Agree	Agree	Disagree	Agree	Neutral
2023-10-10 10:14:16	156	19 - 21	4th	Neutral	Neutral	Disagree	Agree	Agree	Disagree	Neutral	Disagree	Neutral	Neutral	Neutral	Agree	Agree	Disagree	Agree	Disagree	Strongly disagree	Disagree	Disagree
2023-10-10 10:14:45	157	19 - 21	4th	Agree	Agree	Agree	Agree	Agree	Agree	Agree	Agree	Agree	Agree	Agree	Agree	Agree	Agree	Agree	Agree	Agree	Agree	Agree
2023-10-10 10:17:06	162	> 21	4th	Strongly agree	Strongly agree	Strongly agree	Strongly agree	Strongly agree	Strongly agree	Strongly agree	Strongly agree	Strongly agree	Strongly disagree	Strongly disagree	Disagree	Strongly agree	Strongly agree	Strongly agree	Strongly agree	Neutral	Strongly disagree	Agree
2023-10-10 10:18:01	163	> 21	4th	Strongly agree	Strongly agree	Strongly agree	Strongly agree	Strongly agree	Strongly agree	Strongly agree	Strongly agree	Strongly agree	Strongly disagree	Strongly disagree	Strongly disagree	Strongly agree	Strongly agree	Strongly agree	Neutral	Neutral	Strongly disagree	Strongly agree
2023-10-10 10:19:30	164	> 21	4th	Strongly agree	Neutral	Agree	Strongly agree	Strongly agree	Agree	Strongly agree	Strongly agree	Strongly agree	Disagree	Strongly disagree	Strongly disagree	Strongly agree	Strongly agree	Strongly agree	Strongly agree	Strongly disagree	Strongly disagree	Strongly agree
2023-10-10 10:24:37	165	> 21	4th	Strongly agree	Strongly agree	Strongly agree	Agree	Agree	Strongly agree	Strongly agree	Agree	Strongly agree	Disagree	Disagree	Strongly disagree	Strongly agree	Agree	Neutral	Neutral	Strongly agree	Neutral	Strongly agree
2023-10-12 10:12:09	166	19 - 21	4th	Strongly Disagree	Strongly disagree	Strongly disagree	Strongly disagree	Strongly disagree	Strongly disagree	Strongly disagree	Strongly disagree	Strongly disagree	Strongly disagree	Strongly disagree	Strongly disagree	Disagree	Disagree	Disagree	Strongly disagree	Strongly disagree	Disagree	Strongly disagree
2023-10-12 10:13:31	167	19 - 21	4th	Agree	Strongly agree	Strongly agree	Agree	Strongly agree	Strongly disagree	Strongly agree	Strongly disagree	Strongly agree	Disagree	Strongly agree	Neutral	Strongly agree	Disagree	Neutral	Agree	Disagree	Neutral	Strongly disagree
2023-10-12 13:23:56	171	19 - 21	4th	Strongly agree	Agree	Strongly agree	Neutral	Agree	Agree	Agree	Strongly agree	Agree	Disagree	Disagree	Neutral	Strongly agree	Agree	Strongly agree	Agree	Strongly disagree	Disagree	Neutral
2023-10-13 08:38:13	172	> 21	4th	Agree	Agree	Agree	Agree	Agree	Agree	Agree	Agree	Agree	Neutral	Disagree	Disagree	Agree	Agree	Agree	Agree	Neutral	Neutral	Neutral
2023-10-16 19:06:08	173	> 21	4th	Neutral	Agree	Agree	Neutral	Neutral	Neutral	Agree	Agree	Neutral	Disagree	Neutral	Disagree	Neutral	Neutral	Agree	Agree	Disagree	Disagree	Agree
2023-10-16 19:09:10	174	> 21	4th	Strongly agree	Strongly agree	Strongly agree	Strongly agree	Strongly agree	Strongly agree	Strongly agree	Strongly agree	Strongly agree	Strongly disagree	Strongly disagree	Neutral	Strongly agree	Agree	Strongly agree	Strongly agree	Disagree	Disagree	Neutral
2023-10-16 19:22:19	175	19 - 21	4th	Agree	Strongly agree	Agree	Agree	Agree	Agree	Agree	Strongly agree	Agree	Disagree	Strongly disagree	Disagree	Agree	Agree	Agree	Agree	Disagree	Disagree	Neutral
2023-10-16 19:26:39	176	19 - 21	4th	Strongly agree	Strongly agree	Strongly agree	Strongly agree	Strongly agree	Strongly agree	Strongly agree	Strongly agree	Strongly agree	Disagree	Strongly disagree	Agree	Strongly agree	Strongly agree	Strongly agree	Strongly agree	Strongly disagree	Strongly disagree	Neutral
2023-10-16 20:02:06	177	19 - 21	4th	Strongly agree	Strongly agree	Strongly agree	Strongly agree	Neutral	Strongly agree	Strongly agree	Strongly agree	Strongly agree	Neutral	Disagree	Neutral	Agree	Strongly agree	Strongly agree	Agree	Agree	Disagree	Neutral
2023-10-18 15:24:27	178	> 21	4th	Strongly Disagree	Strongly disagree	Strongly disagree	Strongly disagree	Strongly disagree	Strongly disagree	Strongly disagree	Strongly disagree	Strongly disagree	Strongly disagree	Strongly disagree	Strongly disagree	Strongly disagree	Strongly disagree	Strongly disagree	Strongly disagree	Strongly disagree	Strongly disagree	Strongly disagree
2023-10-19 08:29:07	179	> 21	4th	Strongly agree	Agree	Agree	Agree	Agree	Agree	Agree	Agree	Agree	Agree	Agree	Agree	Agree	Agree	Agree	Agree	Agree	Agree	Agree
2023-10-19 08:31:36	180	> 21	4th	Disagree	Strongly disagree	Strongly disagree	Strongly disagree	Strongly disagree	Strongly disagree	Strongly disagree	Strongly disagree	Strongly disagree	Strongly disagree	Strongly disagree	Strongly disagree	Strongly disagree	Strongly disagree	Strongly disagree	Strongly disagree	Strongly disagree	Strongly disagree	Strongly disagree
2023-10-19 08:32:20	183	19 - 21	4th	Agree	Agree	Agree	Agree	Agree	Agree	Agree	Agree	Agree	Agree	Agree	Agree	Agree	Agree	Agree	Agree	Agree	Agree	Agree
2023-10-19 08:32:58	184	19 - 21	4th	Strongly agree	Strongly agree	Strongly agree	Strongly agree	Strongly agree	Strongly agree	Strongly agree	Strongly agree	Strongly agree	Strongly agree	Strongly agree	Strongly agree	Strongly agree	Strongly agree	Strongly agree	Strongly agree	Strongly agree	Strongly agree	Strongly agree
2023-10-19 08:33:14	185	19 - 21	4th	Agree	Strongly agree	Agree	Agree	Agree	Agree	Agree	Agree	Agree	Disagree	Disagree	Neutral	Agree	Agree	Agree	Agree	Neutral	Neutral	Agree
2023-10-19 08:33:39	186	> 21	4th	Agree	Agree	Strongly agree	Agree	Agree	Agree	Strongly agree	Strongly agree	Strongly agree	Strongly agree	Strongly agree	Agree	Agree	Agree	Agree	Strongly agree	Agree	Agree	Agree
2023-10-19 08:33:55	187	> 21	4th	Strongly agree	Strongly agree	Strongly agree	Strongly agree	Strongly agree	Strongly agree	Strongly agree	Strongly agree	Strongly agree	Strongly agree	Strongly agree	Strongly agree	Strongly agree	Strongly agree	Strongly agree	Strongly agree	Strongly agree	Strongly agree	Strongly agree
2023-10-19 08:34:15	188	19 - 21	4th	Neutral	Agree	Agree	Neutral	Agree	Agree	Strongly agree	Agree	Agree	Neutral	Neutral	Disagree	Agree	Agree	Agree	Agree	Disagree	Disagree	Agree
2023-10-19 08:34:36	190	> 21	4th	Neutral	Neutral	Agree	Neutral	Agree	Agree	Agree	Agree	Agree	Neutral	Disagree	Disagree	Agree	Neutral	Agree	Neutral	Disagree	Disagree	Agree
2023-10-19 08:34:52	191	19 - 21	4th	Strongly agree	Agree	Strongly agree	Strongly agree	Strongly agree	Strongly agree	Strongly agree	Strongly agree	Strongly agree	Disagree	Disagree	Neutral	Strongly agree	Strongly agree	Strongly agree	Strongly agree	Disagree	Disagree	Agree
2023-10-19 08:35:33	192	> 21	4th	Agree	Agree	Agree	Agree	Agree	Agree	Strongly agree	Strongly agree	Agree	Disagree	Disagree	Disagree	Agree	Agree	Agree	Agree	Neutral	Disagree	Neutral
2023-10-19 08:35:36	193	> 21	4th	Strongly agree	Strongly agree	Strongly agree	Strongly agree	Strongly agree	Strongly agree	Strongly agree	Strongly agree	Strongly agree	Strongly agree	Strongly agree	Strongly agree	Strongly agree	Strongly agree	Strongly agree	Strongly agree	Strongly agree	Strongly agree	Strongly agree
2023-10-19 08:35:56	194	19 - 21	4th	Strongly agree	Strongly agree	Strongly agree	Agree	Strongly agree	Strongly agree	Strongly agree	Strongly agree	Strongly agree	Strongly disagree	Strongly disagree	Strongly disagree	Strongly agree	Strongly agree	Strongly agree	Strongly agree	Neutral	Strongly disagree	Disagree
2023-10-19 08:37:01	195	19 - 21	4th	Neutral	Agree	Neutral	Neutral	Agree	Agree	Agree	Agree	Neutral	Disagree	Disagree	Neutral	Agree	Agree	Agree	Agree	Neutral	Disagree	Neutral
2023-10-19 08:44:27	196	19 - 21	4th	Strongly agree	Strongly agree	Strongly agree	Agree	Neutral	Strongly agree	Strongly agree	Agree	Strongly agree	Strongly agree	Disagree	Disagree	Strongly agree	Strongly agree	Strongly agree	Strongly agree	Agree	Strongly disagree	Strongly agree
2023-10-19 08:45:34	197	19 - 21	4th	Agree	Agree	Agree	Neutral	Agree	Strongly agree	Agree	Strongly agree	Agree	Disagree	Strongly disagree	Strongly disagree	Agree	Agree	Neutral	Agree	Strongly disagree	Strongly disagree	Disagree
2021-11-02 21:10:17	198	> 21	4th	Strongly agree	Strongly agree	Strongly agree	Strongly agree	Strongly agree	Strongly agree	Strongly agree	Strongly agree	Strongly agree	Strongly disagree	Strongly disagree	Strongly disagree	Strongly agree	Strongly agree	Strongly agree	Strongly agree	Strongly disagree	Strongly disagree	Strongly disagree
2021-11-24 06:28:22	199	> 21	4th	Strongly agree	Strongly agree	Strongly agree	Strongly agree	Strongly agree	Strongly agree	Strongly agree	Strongly agree	Strongly agree	Strongly agree	Strongly agree	Strongly agree	Strongly agree	Strongly agree	Strongly agree	Strongly agree	Strongly agree	Strongly agree	Strongly agree
2021-11-24 06:40:53	200	19 - 21	4th	Strongly agree	Strongly agree	Strongly agree	Agree	Agree	Strongly agree	Strongly agree	Strongly agree	Agree	Strongly disagree	Disagree	Disagree	Strongly agree	Agree	Agree	Agree	Strongly agree	Strongly disagree	Neutral
2021-11-24 06:45:04	201	19 - 21	4th	Neutral	Agree	Agree	Neutral	Agree	Agree	Agree	Agree	Agree	Disagree	Agree	Neutral	Agree	Agree	Agree	Agree	Neutral	Disagree	Disagree
2021-11-24 07:51:46	202	> 21	4th	Strongly agree	Strongly agree	Strongly agree	Strongly agree	Strongly agree	Strongly agree	Strongly agree	Strongly agree	Agree	Neutral	Neutral	Disagree	Strongly agree	Agree	Agree	Agree	Neutral	Neutral	Agree
2021-11-24 08:23:43	203	> 21	4th	Agree	Agree	Agree	Agree	Agree	Neutral	Strongly agree	Agree	Neutral	Disagree	Neutral	Disagree	Strongly agree	Agree	Neutral	Neutral	Agree	Neutral	Agree
2021-11-24 08:46:21	204	> 21	4th	Strongly agree	Strongly agree	Strongly agree	Disagree	Agree	Disagree	Agree	Agree	Strongly agree	Strongly disagree	Strongly disagree	Disagree	Agree	Agree	Agree	Disagree	Disagree	Strongly disagree	Agree
2021-11-24 12:44:04	205	> 21	4th	Strongly agree	Strongly agree	Strongly agree	Strongly agree	Strongly agree	Strongly agree	Strongly agree	Strongly agree	Strongly agree	Disagree	Strongly disagree	Strongly disagree	Strongly agree	Strongly agree	Strongly agree	Strongly agree	Disagree	Neutral	Neutral
2021-11-24 23:02:56	206	19 - 21	4th	Strongly agree	Agree	Strongly agree	Strongly agree	Agree	Agree	Strongly agree	Strongly agree	Disagree	Strongly disagree	Disagree	Agree	Agree	Strongly agree	Neutral	Strongly agree	Agree	Neutral	Neutral
2021-12-14 13:15:09	207	> 21	4th	Strongly agree	Strongly agree	Strongly agree	Strongly agree	Agree	Agree	Strongly agree	Agree	Agree	Strongly agree	Agree	Agree	Strongly agree	Agree	Agree	Agree	Agree	Agree	Agree
2021-12-14 13:19:56	208	19 - 21	4th	Strongly agree	Agree	Strongly agree	Neutral	Agree	Strongly agree	Strongly agree	Strongly agree	Neutral	Agree	Neutral	Neutral	Agree	Agree	Neutral	Agree	Agree	Agree	Agree
2021-12-14 13:22:26	209	19 - 21	4th	Strongly agree	Strongly agree	Strongly agree	Strongly agree	Disagree	Strongly agree	Strongly agree	Strongly agree	Strongly agree	Strongly disagree	Strongly disagree	Strongly disagree	Strongly agree	Strongly agree	Strongly agree	Strongly agree	Strongly disagree	Strongly disagree	Strongly agree
2021-12-14 14:01:02	210	> 21	4th	Agree	Neutral	Agree	Neutral	Neutral	Agree	Strongly disagree	Strongly agree	Disagree	Neutral	Strongly agree	Strongly disagree	Agree	Agree	Disagree	Strongly disagree	Agree	Disagree	Neutral
2021-12-14 14:14:50	211	> 21	4th	Strongly Disagree	Strongly agree	Disagree	Disagree	Disagree	Strongly disagree	Strongly disagree	Disagree	Strongly disagree	Strongly disagree	Strongly disagree	Disagree	Strongly disagree	Strongly disagree	Strongly disagree	Strongly disagree	Strongly disagree	Strongly disagree	Disagree
2021-12-14 14:31:11	212	> 21	4th	Agree	Neutral	Agree	Agree	Neutral	Agree	Strongly agree	Agree	Agree	Disagree	Neutral	Disagree	Neutral	Agree	Agree	Agree	Disagree	Disagree	Neutral
2021-12-14 15:00:33	213	19 - 21	4th	Strongly agree	Disagree	Strongly agree	Strongly agree	Agree	Neutral	Strongly agree	Strongly agree	Agree	Strongly disagree	Disagree	Strongly disagree	Strongly agree	Strongly agree	Strongly agree	Strongly agree	Strongly agree	Disagree	Agree
2021-12-15 01:28:37	214	19 - 21	4th	Strongly agree	Agree	Agree	Agree	Strongly agree	Strongly agree	Strongly agree	Strongly agree	Strongly agree	Strongly disagree	Strongly disagree	Disagree	Strongly agree	Agree	Agree	Agree	Strongly agree	Disagree	Agree
2021-12-15 03:23:51	215	19 - 21	4th	Agree	Agree	Strongly agree	Agree	Strongly agree	Strongly agree	Strongly agree	Agree	Agree	Neutral	Neutral	Disagree	Agree	Agree	Strongly agree	Disagree	Strongly disagree	Strongly disagree	Disagree
2021-12-15 06:14:02	216	> 21	4th	Strongly agree	Agree	Agree	Agree	Agree	Agree	Agree	Strongly agree	Strongly agree	Strongly disagree	Strongly disagree	Strongly disagree	Strongly disagree	Strongly disagree	Strongly disagree	Strongly disagree	Strongly disagree	Strongly disagree	Strongly disagree
2021-12-15 21:09:28	217	19 - 21	4th	Strongly agree	Strongly agree	Neutral	Neutral	Neutral	Agree	Agree	Agree	Neutral	Neutral	Agree	Neutral	Neutral	Agree	Neutral	Neutral	Neutral	Strongly agree	Strongly agree
2022-01-21 15:14:36	218	19 - 21	4th	Agree	Strongly agree	Strongly agree	Strongly agree	Strongly agree	Agree	Strongly agree	Agree	Neutral	Disagree	Strongly agree	Strongly agree	Strongly agree	Strongly agree	Agree	Strongly agree	Agree	Neutral	Strongly agree
2022-01-21 15:14:54	219	19 - 21	4th	Strongly agree	Strongly agree	Agree	Agree	Strongly agree	Strongly agree	Strongly agree	Strongly agree	Strongly agree	Strongly disagree	Strongly disagree	Strongly disagree	Strongly agree	Strongly agree	Strongly agree	Strongly agree	Strongly agree	Neutral	Agree
2022-01-21 15:15:33	220	19 - 21	4th	Strongly agree	Strongly agree	Strongly agree	Strongly agree	Strongly agree	Agree	Strongly agree	Strongly agree	Strongly agree	Strongly agree	Strongly agree	Strongly agree	Strongly agree	Strongly agree	Strongly agree	Strongly agree	Strongly agree	Strongly agree	Strongly agree
2022-01-21 15:18:07	221	> 21	4th	Strongly agree	Agree	Strongly agree	Agree	Strongly agree	Strongly agree	Strongly agree	Strongly agree	Agree	Disagree	Disagree	Neutral	Strongly agree	Strongly agree	Strongly agree	Neutral	Strongly agree	Neutral	Strongly agree
2022-01-21 15:18:28	222	19 - 21	4th	Agree	Strongly agree	Strongly agree	Strongly agree	Neutral	Strongly agree	Strongly agree	Strongly agree	Strongly agree	Disagree	Neutral	Disagree	Agree	Strongly agree	Strongly agree	Strongly agree	Agree	Strongly disagree	Neutral
2022-01-21 15:19:40	223	19 - 21	4th	Strongly agree	Strongly agree	Strongly agree	Strongly agree	Strongly agree	Strongly agree	Strongly agree	Strongly agree	Strongly agree	Strongly disagree	Strongly disagree	Strongly agree	Strongly agree	Strongly agree	Strongly agree	Strongly agree	Strongly disagree	Strongly disagree	Disagree
2022-01-21 15:23:55	224	19 - 21	4th	Strongly agree	Strongly agree	Strongly agree	Strongly agree	Strongly agree	Agree	Strongly agree	Strongly agree	Strongly agree	Disagree	Strongly disagree	Disagree	Strongly agree	Strongly agree	Strongly agree	Strongly agree	Strongly agree	Strongly agree	Neutral
2022-01-21 15:24:17	225	19 - 21	4th	Agree	Agree	Agree	Strongly agree	Agree	Strongly agree	Agree	Strongly agree	Strongly agree	Strongly disagree	Strongly disagree	Neutral	Strongly agree	Strongly agree	Strongly agree	Strongly agree	Strongly disagree	Strongly disagree	Agree
2022-01-21 15:25:18	226	19 - 21	4th	Strongly agree	Strongly agree	Strongly agree	Strongly agree	Strongly agree	Strongly agree	Strongly agree	Strongly agree	Agree	Neutral	Disagree	Disagree	Strongly agree	Strongly disagree	Agree	Agree	Agree	Neutral	Neutral
2022-01-21 15:29:33	227	19 - 21	4th	Strongly agree	Strongly agree	Strongly agree	Neutral	Agree	Agree	Strongly agree	Strongly agree	Strongly agree	Strongly disagree	Strongly disagree	Agree	Agree	Strongly agree	Agree	Strongly agree	Strongly disagree	Agree	Neutral
2022-01-21 15:32:45	228	19 - 21	4th	Disagree	Disagree	Disagree	Disagree	Strongly disagree	Disagree	Disagree	Neutral	Neutral	Neutral	Neutral	Neutral	Neutral	Neutral	Neutral	Neutral	Neutral	Neutral	Neutral
2022-01-21 15:39:54	229	19 - 21	4th	Strongly agree	Neutral	Strongly agree	Agree	Neutral	Strongly agree	Strongly agree	Disagree	Agree	Strongly agree	Agree	Agree	Agree	Disagree	Agree	Disagree	Disagree	Disagree	Strongly agree
2022-01-21 16:08:00	230	19 - 21	4th	Strongly agree	Strongly agree	Strongly agree	Agree	Strongly agree	Agree	Strongly agree	Agree	Agree	Strongly disagree	Strongly disagree	Strongly disagree	Strongly agree	Strongly agree	Agree	Agree	Agree	Agree	Strongly agree
2022-01-21 16:48:43	231	19 - 21	4th	Strongly agree	Strongly agree	Strongly agree	Strongly agree	Agree	Agree	Strongly agree	Agree	Strongly agree	Strongly agree	Disagree	Disagree	Agree	Agree	Neutral	Neutral	Agree	Neutral	Strongly agree
2022-01-21 17:40:45	232	19 - 21	4th	Strongly agree	Strongly agree	Strongly agree	Strongly agree	Strongly agree	Agree	Strongly agree	Strongly agree	Disagree	Strongly disagree	Strongly disagree	Strongly disagree	Strongly agree	Strongly agree	Strongly agree	Strongly agree	Strongly disagree	Strongly disagree	Strongly agree
2022-01-21 17:44:12	233	19 - 21	4th	Strongly agree	Neutral	Agree	Agree	Disagree	Agree	Strongly disagree	Agree	Strongly agree	Agree	Strongly agree	Agree	Agree	Disagree	Agree	Neutral	Strongly disagree	Strongly disagree	Strongly agree
2022-01-21 18:10:40	234	19 - 21	4th	Strongly agree	Strongly agree	Strongly agree	Strongly agree	Disagree	Strongly agree	Strongly agree	Strongly agree	Strongly agree	Strongly disagree	Strongly disagree	Strongly agree	Strongly agree	Strongly agree	Strongly agree	Strongly agree	Disagree	Neutral	Strongly agree
2022-01-22 15:35:33	235	19 - 21	4th	Agree	Strongly agree	Agree	Agree	Agree	Agree	Strongly agree	Strongly agree	Agree	Strongly disagree	Strongly disagree	Disagree	Strongly agree	Agree	Agree	Strongly agree	Neutral	Disagree	Agree
2022-01-22 21:53:55	236	19 - 21	4th	Agree	Agree	Agree	Agree	Agree	Agree	Agree	Agree	Neutral	Disagree	Neutral	Disagree	Agree	Agree	Agree	Neutral	Disagree	Strongly disagree	Agree
2022-01-23 23:53:03	237	19 - 21	4th	Strongly agree	Neutral	Strongly agree	Strongly agree	Strongly agree	Neutral	Strongly agree	Strongly agree	Agree	Disagree	Neutral	Agree	Strongly agree	Agree	Strongly agree	Strongly agree	Strongly disagree	Neutral	Strongly agree
2022-01-25 06:40:49	238	19 - 21	4th	Agree	Strongly agree	Agree	Neutral	Neutral	Neutral	Agree	Strongly agree	Neutral	Disagree	Strongly disagree	Strongly disagree	Agree	Agree	Agree	Agree	Disagree	Strongly disagree	Disagree
2022-01-27 08:22:45	239	19 - 21	4th	Strongly agree	Strongly agree	Agree	Strongly agree	Neutral	Strongly agree	Strongly agree	Agree	Strongly agree	Disagree	Strongly disagree	Neutral	Strongly agree	Agree	Strongly agree	Strongly agree	Agree	Strongly disagree	Neutral
2022-01-27 08:23:14	240	19 - 21	4th	Agree	Agree	Strongly agree	Agree	Strongly agree	Agree	Agree	Agree	Agree	Disagree	Disagree	Neutral	Agree	Agree	Agree	Agree	Neutral	Neutral	Neutral
2022-01-27 08:29:03	241	19 - 21	4th	Strongly agree	Strongly agree	Strongly agree	Agree	Neutral	Agree	Strongly agree	Agree	Agree	Disagree	Disagree	Disagree	Strongly agree	Neutral	Agree	Agree	Strongly disagree	Strongly disagree	Disagree
2022-01-27 08:51:54	242	19 - 21	4th	Strongly agree	Strongly agree	Strongly agree	Agree	Strongly agree	Strongly agree	Strongly agree	Strongly agree	Strongly agree	Strongly disagree	Strongly disagree	Strongly disagree	Strongly agree	Agree	Strongly agree	Strongly agree	Strongly disagree	Neutral	Neutral
2022-01-27 09:15:09	243	19 - 21	4th	Strongly agree	Strongly agree	Strongly agree	Strongly agree	Strongly agree	Strongly agree	Strongly agree	Strongly agree	Strongly agree	Disagree	Disagree	Strongly disagree	Strongly agree	Agree	Strongly agree	Strongly agree	Disagree	Neutral	Disagree
2022-01-27 09:58:20	244	19 - 21	4th	Agree	Agree	Agree	Agree	Agree	Agree	Agree	Agree	Agree	Agree	Agree	Agree	Agree	Agree	Agree	Agree	Agree	Agree	Agree
2022-01-27 10:00:50	245	19 - 21	4th	Strongly agree	Strongly agree	Strongly agree	Strongly agree	Strongly agree	Strongly agree	Strongly agree	Strongly agree	Strongly agree	Strongly disagree	Strongly disagree	Disagree	Strongly agree	Strongly agree	Strongly agree	Strongly agree	Agree	Disagree	Agree
2022-01-27 10:00:50	246	19 - 21	4th	Neutral	Agree	Agree	Disagree	Agree	Agree	Agree	Agree	Agree	Neutral	Disagree	Disagree	Agree	Neutral	Agree	Agree	Disagree	Disagree	Agree
2022-01-27 10:06:09	247	19 - 21	4th	Agree	Strongly agree	Strongly agree	Neutral	Neutral	Strongly agree	Agree	Strongly agree	Neutral	Disagree	Disagree	Disagree	Agree	Strongly agree	Agree	Strongly agree	Disagree	Neutral	Agree
2022-01-27 10:09:51	248	19 - 21	4th	Agree	Strongly agree	Agree	Strongly agree	Neutral	Agree	Strongly agree	Strongly agree	Agree	Strongly disagree	Strongly disagree	Strongly disagree	Strongly agree	Strongly agree	Strongly agree	Strongly agree	Strongly agree	Neutral	Neutral
2022-01-27 11:41:23	249	19 - 21	4th	Strongly agree	Strongly agree	Strongly agree	Strongly agree	Strongly agree	Strongly agree	Strongly agree	Strongly agree	Strongly agree	Disagree	Strongly disagree	Strongly disagree	Agree	Agree	Agree	Strongly agree	Disagree	Disagree	Neutral
2022-01-27 11:50:57	250	19 - 21	4th	Strongly agree	Strongly agree	Strongly agree	Strongly agree	Strongly agree	Strongly agree	Strongly agree	Strongly agree	Strongly agree	Disagree	Neutral	Strongly disagree	Strongly agree	Strongly agree	Strongly agree	Strongly agree	Strongly disagree	Disagree	Strongly agree
2022-01-27 12:29:10	251	19 - 21	4th	Strongly agree	Agree	Agree	Agree	Strongly agree	Agree	Strongly agree	Strongly agree	Strongly agree	Strongly disagree	Strongly disagree	Strongly disagree	Strongly agree	Agree	Agree	Agree	Strongly disagree	Agree	Strongly agree
2022-01-27 12:40:26	252	19 - 21	4th	Neutral	Agree	Disagree	Agree	Agree	Agree	Neutral	Disagree	Neutral	Agree	Neutral	Disagree	Strongly agree	Agree	Agree	Agree	Neutral	Agree	Neutral
2022-01-27 14:11:02	253	19 - 21	4th	Strongly agree	Strongly agree	Strongly agree	Agree	Strongly agree	Strongly agree	Strongly agree	Strongly agree	Agree	Strongly disagree	Disagree	Disagree	Strongly agree	Strongly disagree	Disagree	Strongly disagree	Strongly disagree	Disagree	Strongly disagree
2022-01-27 14:12:14	254	19 - 21	4th	Strongly agree	Strongly agree	Strongly agree	Strongly agree	Strongly agree	Strongly agree	Strongly agree	Strongly agree	Strongly agree	Neutral	Disagree	Neutral	Agree	Neutral	Agree	Agree	Agree	Agree	Agree
2022-01-27 15:48:04	255	19 - 21	4th	Strongly agree	Strongly agree	Strongly agree	Agree	Strongly agree	Strongly agree	Strongly agree	Strongly agree	Strongly agree	Disagree	Strongly disagree	Neutral	Strongly agree	Strongly agree	Strongly agree	Strongly agree	Strongly disagree	Strongly disagree	Strongly agree
2022-01-27 17:32:44	256	19 - 21	4th	Strongly agree	Strongly agree	Strongly agree	Neutral	Strongly agree	Strongly agree	Strongly agree	Strongly agree	Strongly agree	Strongly agree	Strongly disagree	Neutral	Strongly agree	Agree	Agree	Strongly agree	Strongly disagree	Neutral	Agree
2022-01-27 18:34:43	257	19 - 21	4th	Strongly agree	Strongly agree	Agree	Strongly agree	Strongly agree	Strongly agree	Strongly agree	Strongly agree	Agree	Strongly disagree	Disagree	Strongly disagree	Strongly agree	Strongly agree	Strongly agree	Strongly agree	Strongly agree	Disagree	Agree
2022-01-28 08:54:17	258	19 - 21	4th	Agree	Strongly agree	Strongly agree	Strongly agree	Strongly agree	Strongly agree	Strongly agree	Strongly agree	Strongly agree	Disagree	Disagree	Disagree	Agree	Neutral	Strongly agree	Strongly agree	Strongly disagree	Disagree	Neutral
2022-01-28 15:49:57	259	19 - 21	4th	Neutral	Neutral	Strongly agree	Neutral	Agree	Strongly agree	Strongly agree	Strongly agree	Strongly disagree	Disagree	Strongly disagree	Neutral	Strongly agree	Strongly agree	Strongly agree	Agree	Strongly agree	Neutral	Strongly agree
2022-01-29 04:55:50	260	19 - 21	4th	Strongly agree	Agree	Agree	Agree	Agree	Agree	Strongly agree	Strongly agree	Neutral	Strongly disagree	Strongly disagree	Disagree	Strongly agree	Strongly agree	Strongly agree	Strongly agree	Neutral	Strongly disagree	Agree
2022-02-02 18:34:52	261	19 - 21	4th	Neutral	Strongly disagree	Agree	Neutral	Agree	Agree	Strongly agree	Agree	Agree	Strongly agree	Neutral	Strongly agree	Neutral	Neutral	Neutral	Strongly disagree	Disagree	Disagree	Disagree
2022-02-14 09:54:29	262	19 - 21	4th	Strongly agree	Strongly agree	Strongly agree	Agree	Strongly agree	Agree	Strongly agree	Strongly agree	Agree	Strongly disagree	Strongly disagree	Disagree	Strongly agree	Agree	Strongly agree	Strongly agree	Strongly disagree	Strongly disagree	Neutral
2022-02-14 09:55:03	263	19 - 21	4th	Agree	Agree	Neutral	Neutral	Neutral	Agree	Agree	Agree	Agree	Agree	Neutral	Neutral	Agree	Agree	Agree	Agree	Agree	Agree	Agree
2022-02-14 10:05:41	264	19 - 21	4th	Strongly agree	Strongly agree	Strongly agree	Neutral	Agree	Agree	Agree	Agree	Agree	Disagree	Strongly disagree	Strongly disagree	Strongly agree	Neutral	Agree	Neutral	Agree	Agree	Strongly agree
2022-02-17 10:06:16	265	19 - 21	4th	Neutral	Agree	Agree	Neutral	Agree	Agree	Agree	Neutral	Agree	Neutral	Agree	Neutral	Strongly agree	Agree	Agree	Neutral	Neutral	Agree	Agree
2022-02-17 10:08:16	266	19 - 21	4th	Neutral	Neutral	Neutral	Neutral	Neutral	Neutral	Neutral	Neutral	Neutral	Neutral	Neutral	Neutral	Neutral	Neutral	Neutral	Neutral	Neutral	Neutral	Neutral
2022-02-17 10:08:57	267	19 - 21	4th	Agree	Strongly agree	Agree	Neutral	Strongly agree	Agree	Neutral	Strongly agree	Agree	Neutral	Agree	Strongly agree	Agree	Neutral	Strongly agree	Agree	Strongly agree	Agree	Strongly agree
2022-02-17 10:10:23	268	19 - 21	4th	Strongly agree	Agree	Agree	Agree	Agree	Agree	Agree	Agree	Neutral	Disagree	Disagree	Neutral	Strongly agree	Agree	Agree	Agree	Agree	Neutral	Neutral
2022-02-17 10:16:27	269	19 - 21	4th	Agree	Agree	Agree	Agree	Neutral	Agree	Strongly agree	Strongly agree	Agree	Disagree	Disagree	Strongly disagree	Strongly agree	Agree	Agree	Strongly agree	Disagree	Disagree	Neutral
2022-02-17 11:31:17	270	19 - 21	4th	Strongly agree	Strongly agree	Strongly agree	Strongly agree	Agree	Strongly agree	Strongly agree	Strongly agree	Agree	Disagree	Strongly disagree	Disagree	Strongly agree	Strongly agree	Agree	Strongly agree	Strongly agree	Disagree	Neutral
2022-03-30 06:12:19	271	19 - 21	4th	Neutral	Neutral	Neutral	Neutral	Neutral	Neutral	Neutral	Neutral	Neutral	Neutral	Neutral	Neutral	Neutral	Neutral	Neutral	Neutral	Neutral	Neutral	Neutral
2022-03-30 06:28:16	272	19 - 21	4th	Agree	Agree	Agree	Agree	Strongly agree	Agree	Agree	Agree	Agree	Neutral	Neutral	Agree	Agree	Neutral	Agree	Agree	Agree	Agree	Neutral
2022-03-30 06:34:57	273	19 - 21	4th	Strongly agree	Strongly agree	Strongly agree	Strongly agree	Strongly agree	Strongly agree	Strongly agree	Strongly agree	Strongly agree	Strongly disagree	Neutral	Neutral	Strongly agree	Strongly agree	Strongly agree	Strongly agree	Strongly disagree	Strongly disagree	Strongly agree
2022-03-30 06:45:49	274	19 - 21	4th	Neutral	Agree	Agree	Strongly agree	Agree	Neutral	Strongly agree	Strongly agree	Agree	Neutral	Neutral	Neutral	Agree	Agree	Agree	Agree	Neutral	Neutral	Agree
2022-03-30 08:37:21	275	19 - 21	4th	Strongly agree	Strongly disagree	Neutral	Disagree	Disagree	Disagree	Disagree	Disagree	Disagree	Strongly disagree	Strongly disagree	Strongly disagree	Neutral	Disagree	Strongly disagree	Strongly agree	Agree	Agree	Agree
2023-09-27 22:15:23	276	19 - 21	4th	Strongly Disagree	Strongly disagree	Strongly disagree	Disagree	Disagree	Disagree	Strongly disagree	Strongly disagree	Strongly disagree	Strongly disagree	Disagree	Strongly disagree	Neutral	Strongly disagree	Strongly disagree	Neutral	Disagree	Disagree	Strongly disagree
2023-09-28 01:55:56	277	19 - 21	4th	Agree	Strongly agree	Agree	Agree	Agree	Neutral	Disagree	Strongly disagree	Neutral	Disagree	Disagree	Strongly disagree	Disagree	Neutral	Agree	Neutral	Disagree	Strongly disagree	Agree
2023-09-28 02:01:59	278	19 - 21	4th	Strongly agree	Strongly agree	Strongly agree	Strongly agree	Strongly agree	Strongly agree	Strongly agree	Strongly agree	Strongly agree	Strongly disagree	Neutral	Strongly disagree	Strongly agree	Agree	Strongly agree	Strongly agree	Strongly disagree	Strongly agree	Strongly agree
2023-09-28 02:02:05	279	19 - 21	4th	Agree	Neutral	Strongly agree	Disagree	Strongly agree	Strongly agree	Strongly agree	Agree	Strongly agree	Neutral	Neutral	Strongly disagree	Strongly agree	Neutral	Strongly agree	Strongly agree	Strongly agree	Disagree	Strongly agree
2023-09-28 02:15:23	280	19 - 21	4th	Strongly agree	Neutral	Agree	Disagree	Agree	Agree	Agree	Agree	Agree	Disagree	Disagree	Disagree	Neutral	Neutral	Neutral	Neutral	Neutral	Neutral	Neutral
2023-09-28 04:40:53	281	19 - 21	4th	Agree	Agree	Strongly agree	Strongly agree	Agree	Agree	Strongly agree	Strongly agree	Agree	Disagree	Disagree	Disagree	Agree	Agree	Agree	Agree	Disagree	Disagree	Strongly agree
2023-09-28 05:51:41	282	19 - 21	4th	Neutral	Agree	Strongly agree	Neutral	Neutral	Agree	Agree	Agree	Agree	Agree	Disagree	Neutral	Agree	Neutral	Neutral	Strongly agree	Strongly agree	Disagree	Neutral
2023-09-28 05:57:29	283	19 - 21	4th	Agree	Strongly agree	Strongly agree	Agree	Strongly agree	Neutral	Strongly agree	Strongly agree	Strongly agree	Disagree	Neutral	Disagree	Strongly agree	Neutral	Strongly agree	Strongly agree	Strongly disagree	Agree	Neutral
2023-09-28 06:55:55	284	19 - 21	4th	Strongly agree	Strongly agree	Strongly agree	Strongly agree	Strongly agree	Strongly agree	Strongly agree	Strongly agree	Strongly agree	Strongly agree	Strongly agree	Strongly agree	Strongly agree	Strongly agree	Strongly agree	Strongly agree	Strongly agree	Strongly agree	Strongly agree
2023-09-28 07:23:58	285	19 - 21	4th	Strongly agree	Strongly agree	Strongly agree	Strongly agree	Strongly agree	Strongly agree	Strongly agree	Strongly agree	Strongly agree	Strongly disagree	Strongly disagree	Strongly agree	Strongly agree	Strongly agree	Strongly agree	Strongly agree	Strongly disagree	Neutral	Strongly agree
2023-09-28 08:11:08	286	19 - 21	4th	Agree	Agree	Disagree	Neutral	Neutral	Neutral	Agree	Agree	Agree	Disagree	Neutral	Agree	Neutral	Disagree	Neutral	Neutral	Agree	Agree	Agree
2023-09-28 08:16:17	287	19 - 21	4th	Strongly agree	Strongly agree	Strongly agree	Strongly agree	Strongly agree	Strongly agree	Strongly agree	Strongly agree	Strongly agree	Strongly disagree	Strongly disagree	Strongly disagree	Strongly agree	Strongly agree	Strongly agree	Strongly agree	Strongly disagree	Strongly disagree	Strongly agree
2023-09-28 09:16:36	288	19 - 21	4th	Agree	Neutral	Strongly agree	Strongly agree	Neutral	Strongly disagree	Strongly agree	Neutral	Strongly agree	Disagree	Agree	Strongly agree	Strongly agree	Neutral	Agree	Agree	Agree	Neutral	Neutral
2023-09-28 09:22:26	289	> 21	4th	Neutral	Strongly agree	Strongly agree	Strongly agree	Strongly agree	Strongly agree	Strongly agree	Strongly agree	Neutral	Neutral	Agree	Strongly disagree	Neutral	Agree	Agree	Neutral	Strongly disagree	Strongly disagree	Neutral
2023-09-28 11:08:21	290	> 21	4th	Strongly agree	Agree	Strongly agree	Agree	Neutral	Strongly agree	Strongly agree	Strongly agree	Strongly agree	Strongly disagree	Disagree	Disagree	Agree	Agree	Disagree	Agree	Strongly disagree	Agree	Agree
2023-09-28 22:17:53	291	> 21	4th	Agree	Agree	Agree	Agree	Agree	Agree	Strongly agree	Agree	Agree	Neutral	Neutral	Agree	Strongly agree	Agree	Strongly agree	Agree	Strongly agree	Neutral	Strongly agree
2023-09-29 13:16:25	292	> 21	4th	Strongly agree	Strongly agree	Neutral	Neutral	Agree	Disagree	Agree	Disagree	Disagree	Agree	Agree	Neutral	Disagree	Disagree	Neutral	Agree	Neutral	Neutral	Neutral
2023-09-29 13:19:46	293	> 21	4th	Agree	Agree	Agree	Neutral	Agree	Agree	Agree	Neutral	Neutral	Neutral	Neutral	Neutral	Neutral	Neutral	Agree	Neutral	Neutral	Disagree	Agree
2023-09-29 13:27:45	294	19 - 21	4th	Strongly agree	Agree	Strongly agree	Agree	Strongly agree	Agree	Strongly agree	Agree	Agree	Disagree	Neutral	Disagree	Strongly agree	Agree	Strongly agree	Agree	Strongly agree	Neutral	Strongly agree
2023-09-29 13:48:07	295	19 - 21	4th	Neutral	Agree	Disagree	Agree	Agree	Neutral	Strongly agree	Strongly agree	Agree	Disagree	Disagree	Agree	Neutral	Strongly agree	Neutral	Neutral	Agree	Strongly disagree	Agree
2023-09-29 14:14:17	296	19 - 21	4th	Strongly agree	Strongly agree	Strongly agree	Strongly agree	Strongly agree	Strongly agree	Strongly agree	Strongly agree	Strongly agree	Strongly agree	Strongly agree	Strongly agree	Strongly agree	Strongly agree	Strongly agree	Strongly agree	Strongly agree	Strongly agree	Agree
2023-09-29 14:32:40	297	19 - 21	4th	Agree	Agree	Agree	Agree	Agree	Agree	Agree	Strongly agree	Agree	Neutral	Strongly agree	Neutral	Agree	Neutral	Agree	Agree	Strongly agree	Disagree	Strongly agree
2023-09-29 15:10:30	298	19 - 21	4th	Strongly agree	Agree	Disagree	Neutral	Disagree	Neutral	Strongly agree	Strongly disagree	Disagree	Strongly agree	Strongly agree	Neutral	Strongly disagree	Neutral	Strongly disagree	Strongly disagree	Neutral	Agree	Strongly disagree
2023-10-16 15:38:36	299	19 - 21	4th	Agree	Agree	Agree	Strongly agree	Strongly agree	Agree	Strongly agree	Agree	Agree	Disagree	Strongly disagree	Strongly disagree	Agree	Agree	Agree	Strongly agree	Neutral	Agree	Strongly agree
2023-10-17 17:29:05	300	> 21	4th	Agree	Agree	Strongly agree	Agree	Strongly agree	Strongly agree	Strongly agree	Agree	Strongly agree	Strongly agree	Neutral	Neutral	Strongly agree	Agree	Agree	Agree	Agree	Agree	Agree
2023-10-18 14:28:36	301	19 - 21	4th	Agree	Agree	Agree	Agree	Strongly agree	Strongly agree	Strongly agree	Strongly agree	Strongly agree	Strongly agree	Agree	Agree	Agree	Agree	Agree	Agree	Agree	Agree	Agree
2023-10-18 14:32:11	302	> 21	4th	Agree	Strongly agree	Agree	Agree	Strongly agree	Strongly agree	Strongly agree	Strongly agree	Strongly agree	Strongly agree	Agree	Strongly agree	Agree	Agree	Agree	Strongly agree	Neutral	Disagree	Strongly agree
2023-10-18 14:35:09	303	> 21	4th	Agree	Strongly agree	Agree	Strongly agree	Agree	Agree	Strongly agree	Strongly agree	Strongly agree	Disagree	Neutral	Disagree	Strongly agree	Strongly agree	Strongly agree	Strongly agree	Strongly disagree	Strongly disagree	Neutral
2023-10-18 15:31:09	304	19 - 21	4th	Agree	Neutral	Neutral	Neutral	Neutral	Neutral	Neutral	Neutral	Neutral	Disagree	Neutral	Agree	Agree	Agree	Neutral	Neutral	Strongly disagree	Strongly disagree	Agree
2023-10-18 16:52:38	305	19 - 21	4th	Strongly agree	Strongly agree	Strongly agree	Agree	Strongly agree	Strongly agree	Strongly agree	Strongly agree	Strongly agree	Disagree	Neutral	Disagree	Neutral	Strongly agree	Strongly agree	Strongly agree	Disagree	Neutral	Neutral
2023-10-18 16:53:42	306	> 21	4th	Agree	Strongly agree	Strongly agree	Strongly agree	Strongly agree	Strongly agree	Strongly agree	Strongly agree	Strongly agree	Strongly disagree	Strongly disagree	Strongly disagree	Strongly agree	Strongly agree	Strongly agree	Strongly agree	Strongly agree	Disagree	Strongly agree
2023-10-18 17:00:52	307	> 21	4th	Neutral	Disagree	Disagree	Strongly agree	Strongly disagree	Disagree	Agree	Strongly disagree	Strongly agree	Strongly disagree	Agree	Strongly disagree	Strongly agree	Agree	Disagree	Neutral	Agree	Strongly agree	Strongly agree
2023-11-08 13:36:41	308	> 21	4th	Strongly agree	Strongly agree	Strongly agree	Strongly agree	Strongly agree	Strongly agree	Strongly agree	Strongly agree	Strongly agree	Strongly agree	Strongly agree	Strongly agree	Strongly agree	Strongly agree	Strongly agree	Strongly agree	Strongly agree	Strongly agree	Strongly agree
2023-11-08 13:38:12	309	19 - 21	4th	Agree	Agree	Agree	Agree	Agree	Agree	Agree	Agree	Agree	Agree	Agree	Agree	Agree	Agree	Agree	Agree	Agree	Agree	Agree
2023-11-08 13:39:54	310	> 21	4th	Strongly agree	Strongly agree	Strongly agree	Strongly agree	Strongly agree	Strongly agree	Strongly agree	Strongly agree	Strongly agree	Neutral	Neutral	Neutral	Strongly agree	Strongly agree	Strongly agree	Strongly agree	Strongly disagree	Strongly disagree	Strongly agree
2023-11-08 13:54:23	311	> 21	4th	Strongly agree	Strongly agree	Strongly agree	Strongly agree	Strongly agree	Strongly agree	Strongly agree	Strongly agree	Strongly agree	Strongly disagree	Strongly disagree	Strongly disagree	Strongly agree	Strongly agree	Strongly agree	Strongly agree	Strongly agree	Strongly agree	Neutral
